# Supplementary material for: Change in the central control of the bladder function of rats with focal cerebral infarction induced by photochemically-induced thrombosis
Source: PLoS One. 2021 Nov 9;16(11):e0255200. doi: 10.1371/journal.pone.0255200 (PMC8577768; doi:10.1371/journal.pone.0255200)
Supplement: S1 File — (XLSX) [file pone.0255200.s003.xlsx]

## Sheet: infarction volume
Rat ID	infarction volume
Rat 1(TTC)	184.73
Rat 2(TTC)	127.04
Rat 3(TTC)	149.31
Rat 4(TTC)	125.25
Rat 5(TTC)	165.51
Rat 6(TTC)	130.84
