# Supplementary material for: Change in the central control of the bladder function of rats with focal cerebral infarction induced by photochemically-induced thrombosis
Source: PLoS One. 2021 Nov 9;16(11):e0255200. doi: 10.1371/journal.pone.0255200 (PMC8577768; doi:10.1371/journal.pone.0255200)
Supplement: S2 File — (XLSX) [file pone.0255200.s004.xlsx]

## Sheet: mNSS
Rat ID	Group	total	motor tests	Placing rat on the floor	Sensory tests	Beam balance tests	Reflexes absent and abnormal movements
Rat 1	sham(preoperative)	0	0	0	0	0	0
Rat 2	sham(preoperative)	0	0	0	0	0	0
Rat 3	sham(preoperative)	0	0	0	0	0	0
Rat 4	sham(preoperative)	0	0	0	0	0	0
Rat 5	sham(preoperative)	0	0	0	0	0	0
Rat 6	sham(preoperative)	0	0	0	0	0	0
Rat 7	sham(preoperative)	0	0	0	0	0	0
Rat 8	sham(preoperative)	0	0	0	0	0	0
Rat 9	PT(preoperative)	0	0	0	0	0	0
Rat 10	PT(preoperative)	0	0	0	0	0	0
Rat 11	PT(preoperative)	0	0	0	0	0	0
Rat 12	PT(preoperative)	0	0	0	0	0	0
Rat 13	PT(preoperative)	0	0	0	0	0	0
Rat 14	PT(preoperative)	0	0	0	0	0	0
Rat 15	PT(preoperative)	0	0	0	0	0	0
Rat 16	PT(preoperative)	0	0	0	0	0	0
Rat 17	sham(day1)	0	0	0	0	0	0
Rat 18	sham(day1)	0	0	0	0	0	0
Rat 19	sham(day1)	0	0	0	0	0	0
Rat 20	sham(day1)	0	0	0	0	0	0
Rat 21	sham(day1)	0	0	0	0	0	0
Rat 22	sham(day1)	0	0	0	0	0	0
Rat 23	sham(day1)	0	0	0	0	0	0
Rat 24	sham(day1)	0	0	0	0	0	0
Rat 25	PT(day1)	5	1	0	0	4	0
Rat 26	PT(day1)	4	1	0	0	3	0
Rat 27	PT(day1)	8	1	1	0	6	0
Rat 28	PT(day1)	6	1	0	0	5	0
Rat 29	PT(day1)	3	1	0	0	2	0
Rat 30	PT(day1)	5	1	0	0	4	0
Rat 31	PT(day1)	6	1	0	0	5	0
Rat 32	sham(day7)	0	0	0	0	0	0
Rat 33	sham(day7)	0	0	0	0	0	0
Rat 34	sham(day7)	0	0	0	0	0	0
Rat 35	sham(day7)	0	0	0	0	0	0
Rat 36	sham(day7)	0	0	0	0	0	0
Rat 37	sham(day7)	0	0	0	0	0	0
Rat 38	PT(day7)	3	1	0	0	2	0
Rat 39	PT(day7)	3	0	0	0	3	0
Rat 40	PT(day7)	2	0	0	0	2	0
Rat 41	PT(day7)	5	0	0	0	5	0
Rat 42	PT(day7)	2	0	0	0	2	0
Rat 43	PT(day7)	3	0	0	0	3	0
Rat 44	PT(day7)	3	1	0	0	2	0
Rat 45	PT(day7)	4	0	0	0	4	0
Rat 46	sham(day14)	0	0	0	0	0	0
Rat 47	sham(day14)	0	0	0	0	0	0
Rat 48	sham(day14)	0	0	0	0	0	0
Rat 49	sham(day14)	0	0	0	0	0	0
Rat 50	sham(day14)	0	0	0	0	0	0
Rat 51	sham(day14)	0	0	0	0	0	0
Rat 52	sham(day14)	0	0	0	0	0	0
Rat 53	PT(day14)	3	0	0	0	3	0
Rat 54	PT(day14)	2	0	0	0	2	0
Rat 55	PT(day14)	2	0	0	0	2	0
Rat 56	PT(day14)	3	1	0	0	2	0
Rat 57	PT(day14)	2	0	0	0	2	0
Rat 58	PT(day14)	3	0	0	0	3	0
Rat 59	PT(day14)	3	1	0	0	2	0
Rat 60	sham(day28)	0	0	0	0	0	0
Rat 61	sham(day28)	0	0	0	0	0	0
Rat 62	sham(day28)	0	0	0	0	0	0
Rat 63	sham(day28)	0	0	0	0	0	0
Rat 64	sham(day28)	0	0	0	0	0	0
Rat 65	sham(day28)	0	0	0	0	0	0
Rat 66	sham(day28)	0	0	0	0	0	0
Rat 67	PT(day28)	3	0	0	0	3	0
Rat 68	PT(day28)	3	1	0	0	2	0
Rat 69	PT(day28)	2	0	0	0	2	0
Rat 70	PT(day28)	2	0	0	0	2	0
Rat 71	PT(day28)	2	0	0	0	2	0
Rat 72	PT(day28)	1	0	0	0	1	0
Rat 73	PT(day28)	1	0	0	0	1	0
Rat 74	PT(day28)	3	0	0	0	3	0
