# Supplementary material for: Change in the central control of the bladder function of rats with focal cerebral infarction induced by photochemically-induced thrombosis
Source: PLoS One. 2021 Nov 9;16(11):e0255200. doi: 10.1371/journal.pone.0255200 (PMC8577768; doi:10.1371/journal.pone.0255200)
Supplement: S3 File — (XLSX) [file pone.0255200.s005.xlsx]

## Sheet: Sheet1
Rat ID	Group	ICIs(intercontraction intervals)	BP(baseline pressure)	TP(micturition threshold pressure)	MP(maximum intravesical pressure)
Rat 1	sham(preoperative)	499	4.5739	7.1149	32.0174
Rat 2	sham(preoperative)	373	5.8676	8.1274	41.073
Rat 3	sham(preoperative)	450	4.02	6.2549	28.1471
Rat 4	sham(preoperative)	376	7.872	9.1343	41.1046
Rat 5	sham(preoperative)	461	4.4466	7.9169	31.1264
Rat 6	sham(preoperative)	450	5.141	7.9971	35.9873
Rat 7	sham(preoperative)	511	9.9569	12.3774	55.6987
Rat 8	sham(preoperative)	491	5.5891	8.694	39.1239
Rat 9	PT(preoperative)	450	7.0422	9.9545	49.2955
Rat 10	PT(preoperative)	373	4.1401	6.4402	28.9812
Rat 11	PT(preoperative)	488	5.0768	6.8973	35.5379
Rat 12	PT(preoperative)	540	5.8469	9.0952	40.9286
Rat 13	PT(preoperative)	467	3.8749	6.0276	27.1246
Rat 14	PT(preoperative)	427	7.0101	11.9047	49.0712
Rat 15	PT(preoperative)	511	5.2425	8.1551	36.6981
Rat 16	PT(preoperative)	427	4.2068	6.544	29.4481
Rat 17	sham(day1)	427	6.5407	9.157	45.785
Rat 18	sham(day1)	499	6.1024	8.4034	42.0174
Rat 19	sham(day1)	360	5.602	7.8433	39.2168
Rat 20	sham(day1)	461	6.8748	8.2247	41.1239
Rat 21	sham(day1)	488	7.5055	7.7072	38.5388
Rat 22	sham(day1)	540	6.7605	9.0447	45.2238
Rat 23	sham(day1)	410	4.6841	7.957	39.788
Rat 24	sham(day1)	510	5.2039	7.1455	35.7276
Rat 25	PT(day1)	372	5.3782	7.5295	37.6477
Rat 26	PT(day1)	266	7.613	7.8591	39.2955
Rat 27	PT(day1)	167	5.8774	11.0284	37.7765
Rat 28	PT(day1)	284	5.3966	7.5553	44.8186
Rat 29	PT(day1)	270	6.4026	12.9637	39.769
Rat 30	PT(day1)	398	5.6813	7.9539	41.8869
Rat 31	PT(day1)	315	5.9838	8.3773	37.4556
Rat 32	sham(day7)	406	5.0284	7.866	35.1991
Rat 33	sham(day7)	373	6.6916	7.8069	46.8415
Rat 34	sham(day7)	445	5.867	9.8455	41.0734
Rat 35	sham(day7)	540	7.5662	11.8272	30.998
Rat 36	sham(day7)	450	5.4025	6.3029	37.8176
Rat 37	sham(day7)	580	6.5221	12.6091	45.6547
Rat 38	PT(day7)	299	7.211	11.2171	50.4771
Rat 39	PT(day7)	364	5.4515	8.4802	38.161
Rat 40	PT(day7)	345	5.474	9.5164	38.3241
Rat 41	PT(day7)	410	5.0781	7.8993	35.5471
Rat 42	PT(day7)	284	5.9123	9.197	41.3867
Rat 43	PT(day7)	445	5.5685	8.6622	38.98
Rat 44	PT(day7)	296	6.9151	10.7565	48.406
Rat 45	PT(day7)	363	4.2382	6.5928	29.6677
Rat 46	sham(day14)	461	6.8825	10.5505	47.4775
Rat 47	sham(day14)	373	7.3626	11.4529	41.1046
Rat 48	sham(day14)	607	5.472	9.1343	38.4778
Rat 49	sham(day14)	450	5.3968	8.5506	45.3907
Rat 50	sham(day14)	456	6.4843	10.0868	34.6678
Rat 51	sham(day14)	540	5.9525	7.703	30.098
Rat 52	sham(day14)	511	4.2998	6.6886	35.2109
Rat 53	PT(day14)	251	6.8946	10.8805	48.9623
Rat 54	PT(day14)	428	5.124	8.127	36.5716
Rat 55	PT(day14)	366	7.0148	10.912	45.5379
Rat 56	PT(day14)	452	6.4554	10.1195	36.1254
Rat 57	PT(day14)	345	7.1607	8.0278	41.0712
Rat 58	PT(day14)	533	7.8673	9.1269	56.7621
Rat 59	PT(day14)	390	6.6803	12.6138	32.6567
Rat 60	sham(day28)	529	5.54	8.3067	37.3804
Rat 61	sham(day28)	450	8.4428	13.1332	59.0997
Rat 62	sham(day28)	456	6.7825	10.5505	47.4775
Rat 63	sham(day28)	563	7.2626	11.4529	51.5382
Rat 64	sham(day28)	376	5.4435	6.9121	31.104
Rat 65	sham(day28)	545	5.211	8.4175	37.8789
Rat 66	sham(day28)	467	5.9323	8.917	40.1267
Rat 67	PT(day28)	351	4.3005	6.8453	30.8041
Rat 68	PT(day28)	401	6.3103	9.6605	43.4723
Rat 69	PT(day28)	416	4.618	5.628	25.3262
Rat 70	PT(day28)	346	7.7296	12.0239	54.1078
Rat 71	PT(day28)	451	7.1755	11.317	50.9286
Rat 72	PT(day28)	555	5.2396	8.1505	36.6776
Rat 73	PT(day28)	416	5.85	8.7898	39.5544
Rat 74	PT(day28)	461	5.3113	7.951	35.779
